# Supplementary material for: Polyphenols Extracted from Shanxi-Aged Vinegar Inhibit Inflammation in LPS-Induced RAW264.7 Macrophages and ICR Mice via the Suppression of MAPK/NF-κB Pathway Activation
Source: Molecules. 2021 May 7;26(9):2745. doi: 10.3390/molecules26092745 (PMC8124351; doi:10.3390/molecules26092745)
Supplement: Supplementary file 1 [file molecules-26-02745-s001.zip]

Archive with 1 entries (1 files):
- molecules-1196806-supplementary.pdf
